# Supplementary material for: Framework restoration on Tang Dynasty garden as a multiple-histories environment: Regions, ecology, architecture, and human behavior
Source: Heliyon. 2024 Jul 26;10(15):e35190. doi: 10.1016/j.heliyon.2024.e35190 (PMC11333908; doi:10.1016/j.heliyon.2024.e35190)
Supplement: Multimedia component 2 [file mmc2.zip]

Archive with 1 entries (1 files):
- Appendix 2.rar
