# Supplementary material for: Framework restoration on Tang Dynasty garden as a multiple-histories environment: Regions, ecology, architecture, and human behavior
Source: Heliyon. 2024 Jul 26;10(15):e35190. doi: 10.1016/j.heliyon.2024.e35190 (PMC11333908; doi:10.1016/j.heliyon.2024.e35190)
Supplement: Multimedia component 3 [file mmc3.xls]

## Sheet: Sheet1
方程中的变量
		B	S.E,	Wals	df	Sig.	Exp (B)
步骤 1a	小(1)	0.905857	0.173546	27.2451	1	1.79233e-07	2.47405
	山(1)	-0.231578	0.100486	5.31108	1	0.0211902	0.793281
	亿(1)	2.48989	0.929735	7.172	1	0.00740501	12.0599
	及(1)	0.639297	0.261115	5.99433	1	0.0143519	1.89515
	门(1)	0.317412	0.129792	5.98068	1	0.0144634	1.37357
	已(1)	0.430435	0.145064	8.80431	1	0.00300519	1.53793
	丰(1)	1.15214	0.436097	6.97986	1	0.0082432	3.16497
	井(1)	0.615872	0.287731	4.58149	1	0.032319	1.85127
	云(1)	-0.319776	0.118051	7.33757	1	0.00675279	0.726311
	午(1)	-18.5924	4900.36	1.43951e-05	1	0.996973	8.42229e-09
	手(1)	-1.0441	0.471058	4.91287	1	0.0266573	0.352008
	什(1)	3.04647	0.625352	23.7326	1	1.10693e-06	21.0409
	今(1)	0.349747	0.153089	5.21941	1	0.0223361	1.41871
	匀(1)	1.90305	0.894119	4.53013	1	0.0333031	6.70633
	打(1)	1.50464	0.747276	4.0542	1	0.0440616	4.50255
	卉(1)	1.84315	0.764264	5.81616	1	0.0158796	6.31643
	功(1)	-0.978278	0.50744	3.71667	1	0.0538717	0.375958
	甘(1)	0.706724	0.356767	3.92402	1	0.0476008	2.02734
	东(1)	0.46271	0.131775	12.3298	1	0.000445789	1.58837
	田(1)	0.760215	0.191948	15.6858	1	7.47852e-05	2.13874
	叨(1)	1.53719	0.662109	5.39009	1	0.0202514	4.6515
	失(1)	0.568539	0.306381	3.44347	1	0.0635021	1.76569
	禾(1)	1.20316	0.640239	3.53155	1	0.0602116	3.33064
	外(1)	0.413353	0.146974	7.90971	1	0.00491702	1.51188
	立(1)	-1.01548	0.428403	5.61878	1	0.017769	0.362227
	头(1)	-0.689776	0.278246	6.14552	1	0.0131745	0.501689
	让(1)	1.39004	0.502709	7.64583	1	0.00569037	4.01503
	发(1)	-0.489848	0.223142	4.81905	1	0.0281469	0.612719
	式(1)	2.97419	0.878219	11.4692	1	0.000707607	19.5738
	寺(1)	-0.906066	0.247145	13.4405	1	0.000246256	0.404111
	西(1)	0.356141	0.142949	6.20695	1	0.012725	1.42781
	百(1)	-0.611964	0.295412	4.29137	1	0.0383063	0.542285
	存(1)	0.778876	0.360395	4.67068	1	0.0306818	2.17902
	师(1)	-0.881833	0.383172	5.29645	1	0.0213689	0.414023
	吐(1)	1.06055	0.466932	5.15885	1	0.0231282	2.88795
	舌(1)	1.79395	0.74355	5.82106	1	0.0158354	6.01318
	竹(1)	0.656579	0.147148	19.9096	1	8.11927e-06	1.92818
	任(1)	-0.912585	0.406719	5.03452	1	0.0248469	0.401485
	后(1)	0.374375	0.155085	5.82737	1	0.0157787	1.45408
	行(1)	-0.300104	0.143578	4.36886	1	0.0366015	0.740741
	旭(1)	1.54514	0.83779	3.40144	1	0.0651395	4.68861
	冰(1)	-1.14923	0.517249	4.93642	1	0.0262964	0.316882
	州(1)	-0.668829	0.213172	9.84398	1	0.00170388	0.512308
	池(1)	0.419322	0.164655	6.48553	1	0.0108756	1.52093
	兴(1)	0.533832	0.183844	8.43155	1	0.00368765	1.70545
	寻(1)	0.397613	0.186492	4.54573	1	0.033001	1.48827
	妃(1)	1.26574	0.472049	7.18977	1	0.00733205	3.54571
	买(1)	1.63145	0.384411	18.0117	1	2.19556e-05	5.11126
	攻(1)	2.66191	0.775865	11.771	1	0.000601613	14.3236
	拟(1)	-1.61627	0.770326	4.4023	1	0.0358904	0.198638
	花(1)	0.464716	0.11081	17.5882	1	2.74284e-05	1.59156
	芳(1)	0.702073	0.164012	18.3237	1	1.86376e-05	2.01793
	杏(1)	1.99914	0.309206	41.8015	1	1.01028e-10	7.38273
	轩(1)	0.579303	0.248395	5.43906	1	0.0196913	1.78479
	吴(1)	1.18605	0.2213	28.7242	1	8.34557e-08	3.27413
	里(1)	0.347527	0.13274	6.85442	1	0.00884224	1.41556
	呜(1)	2.02357	0.68462	8.73644	1	0.00311912	7.56525
	何(1)	-0.318835	0.121908	6.84013	1	0.00891325	0.726996
	邻(1)	0.504011	0.231282	4.74893	1	0.0293166	1.65535
	亩(1)	1.59672	0.536608	8.85406	1	0.00292438	4.93681
	弟(1)	0.90692	0.272673	11.0625	1	0.00088092	2.47668
	沉(1)	-1.20904	0.608635	3.94609	1	0.0469805	0.298484
	词(1)	0.621922	0.23326	7.10873	1	0.00767096	1.8625
	陈(1)	1.113	0.275452	16.3267	1	5.33079e-05	3.04348
	妨(1)	-18.709	3593.38	2.7108e-05	1	0.995846	7.49489e-09
	武(1)	-1.072	0.442527	5.86829	1	0.0154161	0.342323
	坡(1)	2.1514	0.630655	11.6374	1	0.000646375	8.59686
	若(1)	-0.868478	0.331806	6.85093	1	0.00885954	0.41959
	苔(1)	-1.4988	0.399222	14.0949	1	0.000173818	0.223397
	林(1)	0.978777	0.118313	68.4388	1	1.3088e-16	2.6612
	杯(1)	0.752949	0.229043	10.8068	1	0.00101125	2.12325
	事(1)	0.378996	0.134576	7.93113	1	0.00485914	1.46082
	岩(1)	-1.28439	0.447152	8.25061	1	0.00407383	0.276818
	氛(1)	-2.44096	1.22772	3.95297	1	0.0467887	0.0870772
	使(1)	-0.942563	0.314252	8.99631	1	0.00270525	0.389628
	径(1)	0.480282	0.214804	4.99929	1	0.0253578	1.61653
	采(1)	-1.78355	0.589599	9.15081	1	0.00248608	0.16804
	庞(1)	2.90154	0.79956	13.1691	1	0.000284609	18.2022
	郊(1)	1.13831	0.230689	24.3482	1	8.04004e-07	3.12149
	单(1)	1.22255	0.557626	4.8067	1	0.0283492	3.39584
	泣(1)	-1.79202	0.761469	5.53834	1	0.0186042	0.166624
	宛(1)	1.26726	0.44516	8.10395	1	0.00441689	3.55109
	居(1)	0.376201	0.153526	6.0045	1	0.0142695	1.45674
	承(1)	0.757795	0.273341	7.68592	1	0.00556534	2.13357
	驾(1)	0.752685	0.338968	4.9307	1	0.0263836	2.12269
	春(1)	0.430515	0.105921	16.52	1	4.8139e-05	1.53805
	挂(1)	0.870534	0.332685	6.84709	1	0.00887858	2.38819
	荒(1)	0.492161	0.237593	4.29089	1	0.038317	1.63585
	柳(1)	0.433827	0.163359	7.0526	1	0.00791504	1.54315
	柱(1)	-18.4536	3766.01	2.40105e-05	1	0.99609	9.67584e-09
	树(1)	0.406016	0.130532	9.67496	1	0.00186796	1.50083
	砌(1)	-1.74863	0.852002	4.21225	1	0.0401332	0.174012
	鸦(1)	0.929072	0.452076	4.22354	1	0.039867	2.53216
	皆(1)	-0.970561	0.425603	5.20041	1	0.0225816	0.37887
	背(1)	-2.47885	1.04565	5.61993	1	0.0177573	0.0838397
	星(1)	-0.732245	0.325013	5.07587	1	0.0242611	0.480828
	虹(1)	-2.56359	1.11644	5.27264	1	0.0216631	0.0770276
	律(1)	-2.16078	1.0721	4.06207	1	0.0438567	0.115236
	阁(1)	0.512825	0.224058	5.23863	1	0.0220907	1.67
	送(1)	-0.386916	0.135086	8.20377	1	0.00418035	0.679148
	前(1)	-0.434225	0.179369	5.86048	1	0.0154845	0.647767
	洛(1)	1.1203	0.208814	28.7842	1	8.09102e-08	3.06579
	给(1)	1.61451	0.59762	7.29846	1	0.00690136	5.02543
	袁(1)	-19.7851	4723.54	1.75444e-05	1	0.996658	2.55537e-09
	莺(1)	0.573482	0.253147	5.13209	1	0.0234874	1.77443
	根(1)	0.98671	0.286593	11.8535	1	0.000575525	2.68239
	原(1)	0.609499	0.244926	6.19267	1	0.012828	1.83951
	鸭(1)	2.35905	0.674357	12.2375	1	0.000468378	10.5809
	钱(1)	-1.38688	0.592616	5.47683	1	0.0192701	0.249854
	租(1)	2.41854	0.915546	6.97825	1	0.00825061	11.2295
	航(1)	1.67085	0.818669	4.16542	1	0.0412573	5.31668
	浩(1)	1.1158	0.408397	7.46462	1	0.00629233	3.052
	验(1)	1.46371	0.710928	4.23896	1	0.0395064	4.32197
	职(1)	1.33878	0.515657	6.74057	1	0.00942446	3.81439
	彬(1)	1.96773	0.961793	4.1857	1	0.0407664	7.15443
	梭(1)	1.98951	0.920643	4.66992	1	0.0306953	7.31195
	雪(1)	0.362465	0.142984	6.42622	1	0.0112448	1.43687
	悬(1)	1.12846	0.265765	18.0292	1	2.17543e-05	3.09089
	鄂(1)	1.68514	0.74494	5.11716	1	0.0236903	5.39321
	崔(1)	0.701454	0.28672	5.98524	1	0.0144261	2.01668
	婴(1)	2.22745	0.952158	5.47264	1	0.0193164	9.27617
	梨(1)	1.86617	0.342721	29.6498	1	5.17569e-08	6.46352
	笼(1)	-1.95108	0.831923	5.50028	1	0.0190134	0.14212
	彩(1)	0.575122	0.277295	4.30164	1	0.0380756	1.77735
	象(1)	-1.5313	0.650127	5.54785	1	0.0185034	0.216254
	猎(1)	1.35981	0.45295	9.01264	1	0.00268118	3.89544
	麻(1)	1.73053	0.451728	14.6759	1	0.000127668	5.64365
	鹿(1)	0.997299	0.351764	8.038	1	0.00458062	2.71095
	盖(1)	1.00596	0.339192	8.79562	1	0.00301955	2.73452
	渠(1)	1.27227	0.481727	6.97517	1	0.00826485	3.56893
	梁(1)	1.40482	0.216728	42.0158	1	9.05411e-11	4.0748
	惟(1)	0.836214	0.289186	8.36142	1	0.00383272	2.30761
	隋(1)	1.77301	0.602054	8.6726	1	0.0032303	5.88852
	塔(1)	1.41281	0.475271	8.83662	1	0.00295246	4.10748
	雁(1)	0.581464	0.196506	8.75576	1	0.00308626	1.78865
	赏(1)	0.77516	0.249893	9.62217	1	0.00192242	2.17094
	赋(1)	0.718508	0.220113	10.6555	1	0.00109745	2.05137
	筒(1)	2.14047	0.925383	5.35024	1	0.0207194	8.50339
	御(1)	0.727916	0.210901	11.9126	1	0.000557556	2.07076
	逾(1)	1.44372	0.47442	9.26057	1	0.0023414	4.23642
	释(1)	2.0042	0.701655	8.15898	1	0.00428484	7.42018
	然(1)	-0.762274	0.26692	8.15567	1	0.00429268	0.466604
	温(1)	-2.62026	1.1658	5.05172	1	0.0246016	0.0727843
	游(1)	0.287885	0.140247	4.21357	1	0.040102	1.3336
	寓(1)	1.27427	0.341166	13.9506	1	0.000187679	3.5761
	肆(1)	2.03931	0.751237	7.36908	1	0.0066355	7.68531
	献(1)	0.989278	0.293736	11.3429	1	0.000757383	2.68929
	禁(1)	0.96721	0.29154	11.0064	1	0.00090799	2.6306
	零(1)	1.05335	0.419908	6.29273	1	0.0121234	2.86725
	愚(1)	-3.1053	1.32288	5.51021	1	0.0189058	0.0448113
	暗(1)	-0.759808	0.324542	5.48109	1	0.0192232	0.467756
	蜀(1)	-1.30022	0.562327	5.34634	1	0.0207658	0.272472
	数(1)	-1.08341	0.420465	6.63935	1	0.00997504	0.33844
	溪(1)	-0.748962	0.264703	8.00577	1	0.00466285	0.472857
	寝(1)	1.66714	0.397607	17.5806	1	2.7538e-05	5.29699
	嫁(1)	2.08603	0.559755	13.8882	1	0.000194012	8.05289
	熏(1)	1.77418	0.675593	6.89641	1	0.00863688	5.89542
	漆(1)	2.89858	0.704069	16.9488	1	3.84019e-05	18.1483
	蔬(1)	1.50592	0.41108	13.42	1	0.000248953	4.50832
	影(1)	-0.498768	0.218826	5.19514	1	0.0226501	0.607278
	蝶(1)	0.975671	0.291712	11.1866	1	0.000823907	2.65295
	澜(1)	1.61493	0.701173	5.30466	1	0.0212685	5.02753
	橘(1)	1.09816	0.380206	8.34247	1	0.0038729	2.99865
	繁(1)	0.505829	0.277061	3.33315	1	0.0678965	1.65836
	爵(1)	1.94276	0.896734	4.69364	1	0.0302745	6.97796
	疆(1)	2.15526	0.657119	10.7575	1	0.00103855	8.63016
	灌(1)	3.14576	0.506139	38.6288	1	5.1256e-10	23.2373
	扉(1)	1.20862	0.252451	22.9205	1	1.68841e-06	3.34885
	迥(1)	1.10668	0.292231	14.3414	1	0.000152474	3.0243
	嗟(1)	0.788521	0.359982	4.79803	1	0.0284922	2.20014
	霁(1)	0.975405	0.320036	9.28905	1	0.00230528	2.65224
	宸(1)	1.43853	0.390435	13.5751	1	0.000229208	4.21451
	皎(1)	1.47786	0.461555	10.2523	1	0.00136512	4.38357
	曛(1)	1.50432	0.553808	7.37843	1	0.00660109	4.50111
	岘(1)	-19.4813	4936.27	1.55754e-05	1	0.996851	3.46227e-09
	畦(1)	1.25102	0.485649	6.63562	1	0.00999595	3.49389
	骖(1)	1.44171	0.528604	7.43866	1	0.00638373	4.22792
	梓(1)	1.62929	0.756121	4.64317	1	0.0311774	5.10026
	畿(1)	1.58624	0.640497	6.13341	1	0.0132651	4.88533
	迸(1)	1.68401	0.749574	5.04731	1	0.0246642	5.38711
	霓(1)	1.32175	0.650249	4.13179	1	0.0420847	3.74997
	邺(1)	2.74539	0.659055	17.3527	1	3.10464e-05	15.5707
	帏(1)	1.95913	0.700729	7.81673	1	0.00517648	7.09314
	汴(1)	1.65872	0.63028	6.92594	1	0.00849544	5.25258
	蹊(1)	1.49663	0.704814	4.50897	1	0.0337176	4.46659
	夔(1)	2.2877	0.83186	7.56309	1	0.00595758	9.85229
	阊(1)	1.56398	0.660459	5.60749	1	0.0178839	4.77778
	羲(1)	1.67776	0.853412	3.86492	1	0.0493054	5.35354
	玳(1)	1.41958	0.735636	3.72385	1	0.0536405	4.13538
	阆(1)	2.50406	0.848037	8.71886	1	0.00314935	12.232
	萱(1)	1.7098	0.789483	4.69034	1	0.0303327	5.52784
	荀(1)	1.91432	0.719091	7.08701	1	0.00776449	6.78235
	嵯(1)	1.80588	0.785127	5.2905	1	0.0214421	6.0853
	幄(1)	2.07329	0.720141	8.28869	1	0.00398927	7.95095
	罅(1)	2.21353	0.85488	6.70444	1	0.00961732	9.14799
	麝(1)	2.91578	0.71123	16.807	1	4.13803e-05	18.4632
	帻(1)	3.0548	0.740158	17.034	1	3.6716e-05	21.217
	泫(1)	2.5458	0.786276	10.4833	1	0.00120456	12.7535
	濠(1)	2.53852	0.807121	9.89201	1	0.00165998	12.6609
	常量	-4.54211	0.13447	1140.94	1	4.17854e-250	0.0106509
a. 在步骤 1 中输入的变量: 小, 山, 亿, 及, 门, 已, 丰, 井, 云, 午, 手, 什, 今, 匀, 打, 卉, 功, 甘, 东, 田, 叨, 失, 禾, 外, 立, 头, 让, 发, 式, 寺, 西, 百, 存, 师, 吐, 舌, 竹, 任, 后, 行, 旭, 冰, 州, 池, 兴, 寻, 妃, 买, 攻, 拟, 花, 芳, 杏, 轩, 吴, 里, 呜, 何, 邻, 亩, 弟, 沉, 词, 陈, 妨, 武, 坡, 若, 苔, 林, 杯, 事, 岩, 氛, 使, 径, 采, 庞, 郊, 单, 泣, 宛, 居, 承, 驾, 春, 挂, 荒, 柳, 柱, 树, 砌, 鸦, 皆, 背, 星, 虹, 律, 阁, 送, 前, 洛, 给, 袁, 莺, 根, 原, 鸭, 钱, 租, 航, 浩, 验, 职, 彬, 梭, 雪, 悬, 鄂, 崔, 婴, 梨, 笼, 彩, 象, 猎, 麻, 鹿…
